# Supplementary material for: Identification of Individual Target Molecules Using Antibody-Decorated DeepTipTM Atomic-Force Microscopy Probes
Source: Biomimetics (Basel). 2024 Mar 22;9(4):192. doi: 10.3390/biomimetics9040192 (PMC11048431; doi:10.3390/biomimetics9040192)
Supplement: Supplementary file 1 [file biomimetics-09-00192-s001.zip]

Archive with 1 entries (1 files):
- biomimetics-2862927-supplementary.pdf
